# Supplementary material for: PD-L1-Mediated Immunosuppression in Hepatocellular Carcinoma: Relationship with Macrophages Infiltration and Inflammatory Response Activity
Source: Biomolecules. 2022 Sep 2;12(9):1226. doi: 10.3390/biom12091226 (PMC9496538; doi:10.3390/biom12091226)
Supplement: Supplementary file 1 [file biomolecules-12-01226-s001.zip]

Archive with 3 entries (2 files):
- Supplementary Files/
- Supplementary Files/Supplementary Figures.pdf
- Supplementary Files/Supplementary Tables.xlsx
