# Supplementary material for: PD-L1-Mediated Immunosuppression in Hepatocellular Carcinoma: Relationship with Macrophages Infiltration and Inflammatory Response Activity
Source: Biomolecules. 2022 Sep 2;12(9):1226. doi: 10.3390/biom12091226 (PMC9496538; doi:10.3390/biom12091226)
Supplement: Supplementary file 1 [file biomolecules-12-01226-s001.zip › Supplementary Files/Supplementary Tables.xlsx]

## Sheet: SupTab 1
SupTab 1. The significant enrichment of the KEGG pathways in PD-L1 subgroups.
ID	Description	pvalue	p.adjust	Genesymbol
hsa04060	Cytokine-cytokine receptor interaction	7.45425e-27	2.16919e-24	IL11,CXCL9,IL2RB,CCR1,CSF2RB,IL21R,IL13RA2,CCR5,IL2RA,OSM,CXCL11,IL10,TNFSF8,IL10RA,IL12RB1,IL15,CXCL14,CSF1R,CXCL10,CCR2,CCL4,FASLG,LEP,TNFSF13B,CD27,CXCR6,CD70,CCR8,CCL2,TNFRSF17,CCR7,IL24,CXCR3,XCR1,CXCL3,CCL7,CXCR2,BMPR1B,IL20RB,IL1B,TNFRSF8,IFNG,TNFRSF13C,CCL5,CXCL5,IL7R,IL9R,CCL13,CXCR5,LTA,CCR4,CXCL1,IL2RG,CXCR1,BMP10,CSF3R,XCL2,CCL22,GDF2,CSF2,IL6,IL1RL1,TNFRSF13B,CXCL8,IL13,CXCL6,IL21,CC…
hsa04061	Viral protein interaction with cytokine and cytokine receptor	2.11433e-21	3.07635e-19	CXCL9,IL2RB,CCR1,CCR5,IL2RA,CXCL11,IL10,IL10RA,CXCL14,CSF1R,CXCL10,CCR2,CCL4,CCR8,CCL2,CCR7,IL24,CXCR3,XCR1,CXCL3,CCL7,CXCR2,IL20RB,CCL5,CXCL5,CCL13,CXCR5,LTA,CCR4,CXCL1,IL2RG,CXCR1,XCL2,CCL22,IL6,CXCL8,CXCL6,CCL21,CCL19,PF4V1
hsa04640	Hematopoietic cell lineage	1.0851e-18	1.05255e-16	IL11,CR1,CD8A,ITGA4,HLA-DOA,IL2RA,ITGA3,HLA-DQA1,CD38,CSF1R,HLA-DMB,CD5,HLA-DPA1,CD3G,HLA-DRA,CD3E,FCGR1A,IL1B,CD2,CD1B,MS4A1,IL7R,IL9R,HLA-DOB,CSF3R,CD19,FLT3,CD8B,CSF2,IL6,CD1A,CR2,CD1E,HLA-DQA2,FCER2,CR1L,CSF3
hsa04080	Neuroactive ligand-receptor interaction	1.37445e-14	9.99915e-13	FPR2,FPR1,PRSS1,FPR3,CHRNA1,GABRP,LEP,GCG,P2RY13,PTAFR,PTGER4,P2RY10,CNR2,GZMA,TSHR,HTR7,GRM6,P2RX1,HTR1F,GRIK2,BRS3,GIPR,CHRNA9,NPFFR1,IAPP,CHRM2,GRIA4,MC4R,GRP,GHSR,LPAR1,DRD1,PRLH,NMUR2,MC2R,CHRNB3,RLN2,MC5R,HTR1B,TAAR6,NPY4R,MAS1,GLRA3,GALR1,DRD2,CCKAR,TRH,GABRA5,ADRB3,PRLHR,VIPR2,GRIA2,GRM4,CTSG,TAAR8,INSL5,GRM5,HTR1A,LYPD6B,MTNR1B,PRL,GABRA3,NPY2R,CRHR1,TACR3,CCK
hsa05323	Rheumatoid arthritis	2.99672e-14	1.74409e-12	IL11,CD80,ITGB2,HLA-DOA,CD86,ICAM1,HLA-DQA1,IL15,TLR2,TNFSF13B,HLA-DMB,HLA-DPA1,HLA-DRA,CTSK,CCL2,CXCL3,IL1B,IFNG,CCL5,CXCL5,MMP3,HLA-DOB,MMP1,CXCL1,CTLA4,CSF2,IL6,CXCL8,CXCL6,HLA-DQA2,ATP6V0A4
hsa04514	Cell adhesion molecules	5.5594e-13	2.69631e-11	CD274,PTPRC,PDCD1LG2,CD80,SELL,CD8A,ICAM3,ITGA4,ITGB2,SPN,HLA-DOA,CD86,TIGIT,ICAM1,HLA-DQA1,HLA-DMB,HLA-DPA1,HLA-DRA,ICOS,CD2,CADM3,CD226,NCAM2,NTNG2,HLA-DOB,NCAM1,CTLA4,CD8B,CNTN1,SELE,IGSF11,NTNG1,ITGB8,CDH3,HLA-DQA2,NLGN4X,VTCN1,NRXN1
hsa05332	Graft-versus-host disease	5.80471e-12	2.4131e-10	CD80,HLA-DOA,CD86,HLA-DQA1,FASLG,KLRD1,HLA-DMB,HLA-DPA1,HLA-DRA,PRF1,IL1B,IFNG,KLRC1,HLA-DOB,KIR2DL3,IL6,HLA-DQA2,KIR3DL2,KIR3DL3
hsa04062	Chemokine signaling pathway	8.20413e-12	2.98425e-10	CXCL9,CCR1,DOCK2,ITK,PIK3CG,NCF1,PIK3R5,HCK,CCR5,PIK3CD,VAV1,RAC2,PRKCB,CXCL11,CXCL14,CXCL10,CCR2,CCL4,CXCR6,CCR8,CCL2,CCR7,CXCR3,XCR1,CXCL3,CCL7,CXCR2,CCL5,CXCL5,CCL13,CXCR5,CCR4,CXCL1,CXCR1,XCL2,CCL22,CXCL8,CXCL6,CCL21,SHC4,CCL19,PF4V1
hsa04672	Intestinal immune network for IgA production	1.55337e-10	5.02256e-09	CD80,ITGA4,HLA-DOA,CD86,HLA-DQA1,IL10,IL15,TNFSF13B,HLA-DMB,HLA-DPA1,HLA-DRA,ICOS,TNFRSF17,TNFRSF13C,HLA-DOB,IL6,TNFRSF13B,AICDA,HLA-DQA2
hsa04650	Natural killer cell mediated cytotoxicity	6.19225e-10	1.80194e-08	LCP2,FCGR3A,FCGR3B,SH2D1A,ITGB2,PIK3CD,KLRK1,VAV1,RAC2,ICAM1,PRKCB,FASLG,KLRD1,SYK,LCK,KLRC4-KLRK1,NCR1,CD48,PRF1,CD244,IFNG,KLRC1,KLRC2,KIR2DL3,KLRC3,CSF2,KIR3DL2,SHC4,IFNB1,KIR3DL3,RAET1L
hsa04974	Protein digestion and absorption	7.07019e-10	1.87039e-08	SLC8A1,CPA1,PRSS1,CTRB2,COL11A1,CTRB1,COL4A6,SLC7A8,KCNN4,COL8A2,CELA3A,COL6A6,CPB1,ELN,COL24A1,ATP1A4,CELA3B,ATP1A2,COL3A1,CPA2,COL10A1,MEP1B,COL19A1,KCNJ13,CPA3,COL28A1,CELA2A
hsa05140	Leishmaniasis	4.7636e-09	1.15517e-07	CYBB,CR1,FCGR3A,FCGR3B,ITGA4,NCF1,ITGB2,HLA-DOA,PRKCB,HLA-DQA1,IL10,PTGS2,TLR2,HLA-DMB,HLA-DPA1,HLA-DRA,FCGR1A,IL1B,IFNG,HLA-DOB,HLA-DQA2,CR1L
hsa05340	Primary immunodeficiency	1.02732e-08	2.29963e-07	PTPRC,CD8A,BTK,CIITA,CD79A,LCK,ICOS,CD3E,TNFRSF13C,IL7R,IL2RG,CD19,CD8B,TNFRSF13B,AICDA
hsa05144	Malaria	1.51623e-08	3.15159e-07	CR1,ITGB2,KLRK1,ICAM1,IL10,TLR2,KLRC4-KLRK1,CCL2,IL1B,IFNG,HGF,IL6,SELE,CXCL8,CR1L,CSF3,COMP
hsa05150	Staphylococcus aureus infection	1.75153e-08	3.39797e-07	FPR2,FPR1,FCGR3A,FCGR3B,FPR3,ITGB2,HLA-DOA,ICAM1,HLA-DQA1,IL10,C1QC,HLA-DMB,HLA-DPA1,HLA-DRA,PTAFR,FCGR1A,FCAR,HLA-DOB,FCGR2B,HLA-DQA2,KRT39,KRT33B,KRT34,KRT35
hsa04612	Antigen processing and presentation	3.40615e-08	6.19494e-07	CD8A,CIITA,HLA-DOA,KIR2DL4,HLA-DQA1,KLRD1,HLA-DMB,HLA-DPA1,HLA-DRA,KLRC4,IFNG,KLRC1,HLA-DOB,KLRC2,KIR2DL3,KLRC3,HSPA6,CD8B,HLA-DQA2,KIR3DL2,KIR3DL3
hsa04940	Type I diabetes mellitus	7.28989e-08	1.24786e-06	CD80,HLA-DOA,CD86,HLA-DQA1,FASLG,HLA-DMB,HLA-DPA1,HLA-DRA,PRF1,IL1B,IFNG,HLA-DOB,LTA,GAD2,HLA-DQA2
hsa04630	JAK-STAT signaling pathway	1.30688e-07	2.1128e-06	IL11,IL2RB,CSF2RB,IL21R,IL13RA2,PIK3CD,IL2RA,OSM,IL10,IL10RA,IL12RB1,IL15,LEP,SOCS3,IL24,IL20RB,IFNG,IL7R,IL9R,IL2RG,CSF3R,IL22RA2,CSF2,IL6,IL13,IL21,IFNE,CSF3,EGF,IFNB1,PRL
hsa05330	Allograft rejection	7.11548e-07	1.08979e-05	CD80,HLA-DOA,CD86,HLA-DQA1,IL10,FASLG,HLA-DMB,HLA-DPA1,HLA-DRA,PRF1,IFNG,HLA-DOB,HLA-DQA2
hsa04657	IL-17 signaling pathway	1.04763e-06	1.39061e-05	MUC5AC,PTGS2,CXCL10,CCL2,MMP13,CXCL3,FOSL1,CCL7,IL1B,IFNG,CXCL5,MMP3,MMP1,CXCL1,CSF2,IL6,CXCL8,FOSB,IL13,CXCL6,CSF3
hsa05321	Inflammatory bowel disease	1.09009e-06	1.39061e-05	IL21R,HLA-DOA,HLA-DQA1,IL10,IL12RB1,TLR2,HLA-DMB,HLA-DPA1,HLA-DRA,IL1B,IFNG,HLA-DOB,IL2RG,IL6,IL13,IL21,HLA-DQA2
hsa04972	Pancreatic secretion	1.09911e-06	1.39061e-05	CPA1,PRSS1,CTRB2,PRKCB,CD38,PLA2G2D,CTRB1,CELA3A,CPB1,ATP1A4,CELA3B,ATP1A2,PNLIPRP1,CPA2,CLCA1,CFTR,CCKAR,PNLIP,CPA3,RYR2,CELA2A,CCK
hsa05146	Amoebiasis	1.09911e-06	1.39061e-05	ITGB2,PIK3CD,PRKCB,IL10,TLR2,SERPINB4,SERPINB3,COL4A6,CXCL3,IL1B,IFNG,CD1B,CXCL1,LAMC2,CSF2,IL6,COL3A1,CXCL8,CD1A,CD1E,CTSG,SERPINB13
hsa04380	Osteoclast differentiation	1.46686e-06	1.77857e-05	LCP2,FCGR3A,FCGR3B,BTK,SIRPB1,NCF1,LILRB4,PIK3CD,LILRB1,LILRB2,CAMK4,CSF1R,OSCAR,SYK,LCK,CTSK,SOCS3,FCGR1A,FOSL1,SIRPG,IL1B,IFNG,FCGR2B,FOSB,IFNB1
hsa04064	NF-kappa B signaling pathway	1.55642e-06	1.81167e-05	PLAU,BTK,ICAM1,PRKCB,PTGS2,CCL4,TNFSF13B,SYK,LCK,BCL2A1,BIRC3,CXCL3,IL1B,TNFRSF13C,PRKCQ,CCL13,LTA,CXCL1,CARD14,CXCL8,CCL21,CCL19
hsa05164	Influenza A	1.64922e-06	1.8381e-05	PRSS1,CIITA,HLA-DOA,PIK3CD,ICAM1,PRKCB,HLA-DQA1,NLRP3,CXCL10,FASLG,HLA-DMB,HLA-DPA1,HLA-DRA,CCL2,SOCS3,IL1B,IFNG,RSAD2,CCL5,TLR7,HLA-DOB,TMPRSS4,IL6,NXF3,CXCL8,HLA-DQA2,TPSB2,TPSAB1,TMPRSS11D,IFNB1
hsa05416	Viral myocarditis	1.70545e-06	1.8381e-05	CD80,ITGB2,HLA-DOA,CD86,RAC2,ICAM1,HLA-DQA1,HLA-DMB,HLA-DPA1,HLA-DRA,PRF1,HLA-DOB,SGCG,HLA-DQA2,MYH7,MYH6
hsa05320	Autoimmune thyroid disease	8.58463e-06	8.92189e-05	CD80,HLA-DOA,CD86,HLA-DQA1,IL10,FASLG,HLA-DMB,HLA-DPA1,HLA-DRA,PRF1,TSHR,HLA-DOB,CTLA4,HLA-DQA2
hsa04658	Th1 and Th2 cell differentiation	1.15798e-05	0.000113805	IL2RB,RBPJL,HLA-DOA,IL2RA,HLA-DQA1,IL12RB1,RUNX3,HLA-DMB,HLA-DPA1,CD3G,HLA-DRA,LCK,CD3E,IFNG,PRKCQ,HLA-DOB,IL2RG,IL13,HLA-DQA2
hsa04145	Phagosome	1.17324e-05	0.000113805	CYBB,CLEC7A,FCGR3A,FCGR3B,NCF1,ITGB2,MARCO,HLA-DOA,HLA-DQA1,TLR2,HLA-DMB,HLA-DPA1,HLA-DRA,CORO1A,DYNC2H1,FCGR1A,OLR1,FCAR,HLA-DOB,FCGR2B,HLA-DQA2,TUBB3,CLEC4M,ATP6V0A4,COMP,TUBAL3
hsa05152	Tuberculosis	1.23704e-05	0.000116122	CLEC7A,CR1,FCGR3A,FCGR3B,ITGB2,CIITA,HLA-DOA,HLA-DQA1,IL10,IL10RA,TLR2,HLA-DMB,HLA-DPA1,HLA-DRA,SYK,LSP1,CORO1A,FCGR1A,CLEC4E,IL1B,IFNG,HLA-DOB,IL6,FCGR2B,HLA-DQA2,CR1L,CLEC4M,ATP6V0A4,IFNB1
hsa04151	PI3K-Akt signaling pathway	1.66138e-05	0.000151082	IL2RB,PIK3CG,ITGA4,PIK3R5,PIK3CD,IL2RA,OSM,ITGA3,LPAR5,CSF1R,FASLG,TLR2,FGF5,SYK,TNC,COL4A6,NTRK1,BDNF,CREB3L1,IL7R,COL6A6,IL2RG,CSF3R,CD19,FGF23,LAMC2,HGF,FLT3,TCL1A,IL6,AREG,CHRM2,ITGB8,ITGB6,NTRK2,LPAR1,EREG,CSF3,EFNA5,ANGPT4,EGF,IFNB1,COMP,TCL1B,PRL,NTF4
hsa04668	TNF signaling pathway	1.95532e-05	0.000172424	PIK3CD,ICAM1,PTGS2,IL15,CXCL10,CCL2,SOCS3,BIRC3,CXCL3,IL1B,CCL5,CXCL5,CREB3L1,MMP3,LTA,CXCL1,CSF2,IL6,SELE,CXCL6,IFNB1
hsa05310	Asthma	2.52852e-05	0.000216412	HLA-DOA,HLA-DQA1,IL10,HLA-DMB,HLA-DPA1,HLA-DRA,HLA-DOB,IL13,HLA-DQA2,MS4A2
hsa04659	Th17 cell differentiation	3.70782e-05	0.000308279	IL2RB,IL21R,HLA-DOA,IL2RA,HLA-DQA1,IL12RB1,HLA-DMB,HLA-DPA1,CD3G,HLA-DRA,LCK,CD3E,IL1B,IFNG,PRKCQ,HLA-DOB,IL2RG,IL6,IL21,HLA-DQA2
hsa05145	Toxoplasmosis	0.00019525	0.00155407	PIK3CG,PIK3R5,CIITA,CCR5,HLA-DOA,HLA-DQA1,IL10,IL10RA,TLR2,HLA-DMB,HLA-DPA1,HLA-DRA,BIRC3,IFNG,BIRC7,HLA-DOB,LAMC2,HSPA6,HLA-DQA2
hsa04024	cAMP signaling pathway	0.000197597	0.00155407	PIK3CD,VAV1,RAC2,CAMK4,GCG,MYL9,GLI3,BDNF,PDE4B,TSHR,CREB3L1,HTR1F,ATP1A4,LIPE,GIPR,ATP1A2,CHRM2,GRIA4,HCAR2,GHSR,DRD1,MC2R,HTR1B,CFTR,DRD2,VIPR2,GRIA2,RYR2,HTR1A,CRHR1
hsa04625	C-type lectin receptor signaling pathway	0.000652378	0.00486774	CLEC7A,PIK3CD,IL10,NLRP3,PTGS2,SYK,LSP1,CLEC6A,CLEC4E,EGR3,IL1B,EGR2,CLEC4D,CCL22,IL6,CLEC1B,CLEC4M
hsa04660	T cell receptor signaling pathway	0.000652378	0.00486774	PTPRC,LCP2,ITK,CD8A,RASGRP1,PIK3CD,VAV1,IL10,CD3G,LCK,ICOS,CD3E,IFNG,PRKCQ,CTLA4,CD8B,CSF2
hsa05143	African trypanosomiasis	0.000690141	0.00502078	ICAM1,PRKCB,IL10,FASLG,IL1B,IFNG,IDO1,IL6,SELE
hsa05410	Hypertrophic cardiomyopathy	0.00108667	0.00771271	SLC8A1,ITGA4,ITGA3,DES,CACNG7,IL6,SGCG,ACTC1,ITGB8,ITGB6,MYH7,CACNG6,CACNG3,RYR2,MYH6
hsa04662	B cell receptor signaling pathway	0.00123956	0.0085884	DAPP1,BTK,LILRB4,PIK3CD,LILRB1,LILRB2,VAV1,RAC2,PRKCB,CD79A,SYK,CD19,FCGR2B,CR2
hsa04620	Toll-like receptor signaling pathway	0.00180464	0.0122128	CXCL9,TLR8,CD80,PIK3CD,CD86,CXCL11,CXCL10,CCL4,TLR2,CTSK,IL1B,CCL5,TLR7,IL6,CXCL8,IFNB1
hsa05134	Legionellosis	0.004897	0.0321581	CR1,ITGB2,TLR2,CXCL3,IL1B,CXCL1,HSPA6,IL6,CXCL8,CR1L
hsa05166	Human T-cell leukemia virus 1 infection	0.0049729	0.0321581	IL2RB,ITGB2,HLA-DOA,PIK3CD,IL2RA,ICAM1,HLA-DQA1,IL15,HLA-DMB,HLA-DPA1,CD3G,HLA-DRA,LCK,CD3E,FOSL1,EGR2,TNFRSF13C,CREB3L1,HLA-DOB,LTA,IL2RG,CCNA1,CSF2,IL6,HLA-DQA2,MMP7
hsa05414	Dilated cardiomyopathy	0.00557643	0.035277	SLC8A1,ITGA4,ITGA3,DES,CACNG7,SGCG,ACTC1,ITGB8,ITGB6,MYH7,CACNG6,CACNG3,RYR2,MYH6
hsa05412	Arrhythmogenic right ventricular cardiomyopathy	0.00583765	0.0361437	SLC8A1,ITGA4,ITGA3,DES,CACNG7,SGCG,ITGB8,ITGB6,CTNNA3,CACNG6,CACNG3,RYR2
hsa04666	Fc gamma R-mediated phagocytosis	0.00611986	0.0364125	PTPRC,FCGR3A,FCGR3B,NCF1,HCK,PIK3CD,VAV1,RAC2,PRKCB,PLA2G4A,SYK,FCGR1A,FCGR2B,SCIN
hsa04664	Fc epsilon RI signaling pathway	0.00613132	0.0364125	LCP2,BTK,ALOX5AP,PIK3CD,VAV1,RAC2,PLA2G4A,SYK,CSF2,IL13,MS4A2
hsa04080	Neuroactive ligand-receptor interaction	4.86569e-11	6.86062e-09	SST,GPR50,GABRA4,CRH,PTH,AGTR2,TAC1,PPY,TACR1,NPW,OPRK1,CHRNB2,CHRNA3,GNRH2,PENK,CALCA,P2RX6,DRD5,KISS1R,HCRT,RXFP4,GH2,GRIK3,AVP,SSTR5,CHRM1

## Sheet: SupTab 2
SupTab 2. The relevance of the expression level of PD-L1 and infiltration level of immune cells in the TCGA LIHC and GSE62232 validation cohorts.
Gene	Immune Cells	TCGA LIHC		GSE62232
		Cor	PValues	Cor	PValues
PD-L1	aDC	0.499916	5.03425e-23	0.630392	2.85538e-10
PD-L1	B cells	0.303432	1.02547e-08	0.461854	1.42418e-05
PD-L1	CD8 T cells	0.256124	1.59056e-06	0.391838	0.000297429
PD-L1	Cytotoxic cells	0.313449	3.11427e-09	0.650872	4.77319e-11
PD-L1	DC	0.118365	0.0286232	-0.0338035	0.764491
PD-L1	Eosinophils	0.223102	3.13587e-05	-0.0919325	0.41435
PD-L1	iDC	0.344773	5.57573e-11	0.246482	0.0265409
PD-L1	Macrophages M0	0.412803	1.66443e-15	0.577547	1.65415e-08
PD-L1	Macrophages M1	0.509495	5.44401e-24	0.717926	4.60043e-14
PD-L1	Macrophages M2	0.425706	1.73434e-16	0.601399	2.90116e-09
PD-L1	Mast cells	0.149371	0.00564372	0.0464804	0.680307
PD-L1	Neutrophils	0.324432	8.00507e-10	0.260394	0.0188858
PD-L1	NK CD56bright cells	0.10254	0.0581783	0.127101	0.25817
PD-L1	NK CD56dim cells	0.399344	1.59096e-14	0.566511	3.53469e-08
PD-L1	NK cells	0.174016	0.00123349	-0.0823646	0.464777
PD-L1	pDC	-0.0399491	0.461501	0.0108591	0.92335
PD-L1	T cells	0.42042	4.43198e-16	0.606994	1.88855e-09
PD-L1	T helper cells	0.515614	1.26681e-24	0.463845	1.29313e-05
PD-L1	Tcm	0.221544	3.57222e-05	0.245151	0.0273946
PD-L1	Tem	0.243506	5.22637e-06	0.320986	0.00348118
PD-L1	TFH	0.377263	5.20635e-13	0.353386	0.00121161
PD-L1	Tgd	0.115344	0.0329739	0.357744	0.00104218
PD-L1	Th1 cells	0.509132	5.93108e-24	0.505067	1.5204e-06
PD-L1	Th17 cells	-0.230177	1.71567e-05	-0.0810527	0.471943
PD-L1	Th2 cells	0.357266	9.83947e-12	0.115784	0.303324
PD-L1	TReg	0.229176	1.87066e-05	0.00393073	0.972218

## Sheet: SupTab 3
SupTab 3. The correlation of PD-L1, macrophages M1 and M2 cytokines in the TCGA LIHC and GSE62232 validation cohorts.
Gene	Chemokines	TCGA LIHC		GSE62232
		Cor	PValues	Cor	PValues
PD-L1	IL12A	0.343002	7.09e-11	0.0908512	0.419884
PD-L1	IL12B	0.389428	7.87e-14	0.376708	0.000527678
PD-L1	IL23A	0.268191	4.8e-07	-0.236637	0.0334253
PD-L1	IL23R	0.221634	3.55e-05	0.321073	0.00347182
PD-L1	TNF	0.372472	1.07e-12	-0.0416198	0.71219
PD-L1	IFNG	0.617097	2.84e-37	0.792144	1.28721e-18
PD-L1	TGFB1	0.345448	5.09e-11	0.227345	0.0412397
PD-L1	TGFB2	0.367387	2.28e-12	-0.0131977	0.906909
PD-L1	TGFB3	0.393386	4.18e-14	0.126581	0.260141
PD-L1	IL4	0.0897296	0.0975884	0.0368452	0.743998
PD-L1	IL10	0.677456	2.85e-47	0.387635	0.000349745
PD-L1	IL13	0.0282765	0.602287	-0.0400043	0.722901

## Sheet: SupTab 4
SupTab 4. The protein-protein interaction network of PD-L1 and cytokines.
Node1	Node2	Cor	PValues
PD-L1	TGFB1	0.345448	5.08671e-11
PD-L1	IFNG	0.617097	2.84261e-37
PD-L1	IL4	0.0897296	0.0975884
PD-L1	IL13	0.0282765	0.602287
PD-L1	TNF	0.372472	1.07266e-12
PD-L1	IL10	0.677456	2.84644e-47
IFNG	TGFB1	0.319481	1.48692e-09
IFNG	IL23A	0.100226	0.0641135
IFNG	TGFB2	0.176089	0.00107503
IFNG	IL12A	0.396381	2.57973e-14
IFNG	IL23R	0.110657	0.0408357
IFNG	IL13	-0.052089	0.336844
IFNG	IL4	0.105505	0.0512445
IFNG	TNF	0.397528	2.14082e-14
IFNG	IL10	0.615821	4.38543e-37
IL10	TGFB1	0.469919	3.44817e-20
IL10	IL23A	0.177265	0.000993659
IL10	IL12B	0.396317	2.60661e-14
IL10	IL4	0.130079	0.0160839
IL10	TGFB3	0.484027	1.73246e-21
IL10	IL12A	0.376384	5.95022e-13
IL10	IL13	-0.0692356	0.201519
IL10	IL23R	0.170261	0.00157631
IL10	TGFB2	0.371571	1.22714e-12
IL10	TNF	0.413114	1.57803e-15
IL12A	IL23A	0.10741	0.0471627
IL12A	IL12B	0.245043	4.53684e-06
IL12A	IL4	0.25012	2.82385e-06
IL12A	TNF	0.276759	1.97811e-07
IL12A	IL23R	0.126449	0.0193202
IL12A	IL13	0.0641604	0.236647
IL12B	IL23A	0.280343	1.3528e-07
IL12B	TNF	0.406328	4.99356e-15
IL12B	IL13	-0.0303525	0.575895
IL12B	IL4	0.199494	0.000204681
IL12B	IL23R	0.195887	0.000267713
IL13	TGFB1	-0.0916724	0.0905167
IL13	IL23A	0.0594659	0.272789
IL13	IL4	0.054373	0.316057
IL13	TGFB3	-0.0822721	0.128893
IL13	TGFB2	-0.0769279	0.155741
IL13	IL23R	0.122904	0.0230147
IL13	TNF	0.0234905	0.665098
IL23A	TGFB1	0.274092	2.61551e-07
IL23A	IL4	0.139773	0.0096504
IL23A	TNF	0.523762	1.73549e-25
IL23A	IL23R	0.0883633	0.10282
IL23R	IL4	0.0842333	0.119992
IL23R	TNF	0.179058	0.000880497
IL4	TGFB1	0.223304	3.08316e-05
IL4	TGFB3	0.168657	0.00174773
IL4	TGFB2	0.186224	0.000536958
IL4	TNF	0.308281	5.79194e-09
TGFB1	TNF	0.429864	8.19499e-17
TGFB1	TGFB3	0.660282	3.43285e-44
TGFB1	TGFB2	0.512752	2.51511e-24
TGFB2	TGFB3	0.67266	2.16657e-46
TGFB2	TNF	0.366282	2.68175e-12
TGFB3	TNF	0.343398	6.71809e-11

## Sheet: SupTab 5
SupTab 5. Significant enrichment of inflammatory response-related biological processes in PD-L1 subgroups.
GO	ID	Description	pvalue	p.adjust	Genesymbol
BP	GO:0050727	regulation of inflammatory response	4.80526e-06	0.000105301	GBP5/PTPRC/FPR2/CLEC7A/CR1/PIK3CG/BTK/HCK/CD200R1/SIGLEC10/IL2RA/ABCD2/OSM/SLAMF8/IL10/NLRP3/PTGS2/IL15/VSIG4/CCR2/C1QC/TLR2/LEP/TLR10/SOCS3/CCR7/BIRC3/STAP1/PTGER4/ADAMTS12/IL20RB/IL1B/CNR2/CCL5/TLR7/MMP3/DUOXA2/LTA/IDO1/CD19/HGF/IL22RA2/IL6/FCGR2B/SELE/IL1RL1/CR2/IL21/CMA1/GHSR/CR1L/CD5L/MAS1/ADIPOQ/MMP8
BP	GO:0002269	leukocyte activation involved in inflammatory response	0.000104653	0.00150724	PTPRC/TLR8/FPR2/ITGB2/TLR2/STAP1/IFNG/TLR7/IL6/IL13/MMP8
BP	GO:0002437	inflammatory response to antigenic stimulus	0.000339892	0.00399079	RASGRP1/BTK/IL2RA/ICAM1/IL10/CCR7/CXCR2/IL20RB/LTA/FCGR2B
BP	GO:0050729	positive regulation of inflammatory response	0.000349645	0.00408643	GBP5/CLEC7A/PIK3CG/BTK/OSM/PTGS2/IL15/CCR2/TLR2/TLR10/CCR7/STAP1/PTGER4/IL1B/TLR7/LTA/IDO1/IL6/IL1RL1/IL21/MMP8
BP	GO:0002438	acute inflammatory response to antigenic stimulus	0.00117553	0.011088	BTK/ICAM1/CCR7/CXCR2/IL20RB/FCGR2B
BP	GO:0002675	positive regulation of acute inflammatory response	0.0020858	0.016947	PIK3CG/BTK/OSM/PTGS2/CCR7/IL1B/IL6
BP	GO:0002861	regulation of inflammatory response to antigenic stimulus	0.00249621	0.0197368	BTK/IL10/CCR7/IL20RB/LTA/FCGR2B
BP	GO:0002864	regulation of acute inflammatory response to antigenic stimulus	0.00606385	0.0379063	BTK/CCR7/IL20RB/FCGR2B
BP	GO:0002523	leukocyte migration involved in inflammatory response	0.00808907	0.0474335	ITGB2/SLAMF8/PTN/SELE

## Sheet: SupTab 6
SupTab 6. The difference in inflammatory response among PD-L1 subgroups.
Go terms	TCGA LIHC	GSE62232
	PValues	PValues
GOBP_ACUTE_INFLAMMATORY_RESPONSE	0.0354173	0.0286119
GOBP_ACUTE_INFLAMMATORY_RESPONSE_TO_ANTIGENIC_STIMULUS	1.75098e-18	0.00107373
GOBP_CHRONIC_INFLAMMATORY_RESPONSE	5.39016e-20	0.00123621
GOBP_CYTOKINE_PRODUCTION_INVOLVED_IN_INFLAMMATORY_RESPONSE	9.61641e-24	0.0146413
GOBP_HISTAMINE_PRODUCTION_INVOLVED_IN_INFLAMMATORY_RESPONSE	7.47923e-13	0.0195874
GOBP_INFLAMMATORY_RESPONSE	1.62471e-20	0.000578492
GOBP_INFLAMMATORY_RESPONSE_TO_ANTIGENIC_STIMULUS	2.49799e-23	0.0195874
GOBP_INFLAMMATORY_RESPONSE_TO_WOUNDING	2.2594e-13	0.0293226
GOBP_LEUKOCYTE_CHEMOTAXIS_INVOLVED_IN_INFLAMMATORY_RESPONSE	1.23531e-10	0.0211643
GOBP_LEUKOCYTE_MIGRATION_INVOLVED_IN_INFLAMMATORY_RESPONSE	3.61184e-10	0.0053725
GOBP_NEGATIVE_REGULATION_OF_ACUTE_INFLAMMATORY_RESPONSE	2.57103e-07	0.500682
GOBP_NEGATIVE_REGULATION_OF_ACUTE_INFLAMMATORY_RESPONSE_TO_ANTIGENIC_STIMULUS	2.70146e-06	0.152383
GOBP_NEGATIVE_REGULATION_OF_CYTOKINE_PRODUCTION_INVOLVED_IN_INFLAMMATORY_RESPONSE	3.84216e-07	0.141763
GOBP_NEGATIVE_REGULATION_OF_INFLAMMATORY_RESPONSE	6.79681e-19	0.00180524
GOBP_NEGATIVE_REGULATION_OF_INFLAMMATORY_RESPONSE_TO_ANTIGENIC_STIMULUS	5.66398e-09	0.0400137
GOBP_NEGATIVE_REGULATION_OF_RESPIRATORY_BURST_INVOLVED_IN_INFLAMMATORY_RESPONSE	2.58974e-10	0.147
GOBP_POSITIVE_REGULATION_OF_ACUTE_INFLAMMATORY_RESPONSE	2.62764e-16	0.0138699
GOBP_POSITIVE_REGULATION_OF_ACUTE_INFLAMMATORY_RESPONSE_TO_ANTIGENIC_STIMULUS	2.45681e-07	0.000290066
GOBP_POSITIVE_REGULATION_OF_CYTOKINE_PRODUCTION_INVOLVED_IN_INFLAMMATORY_RESPONSE	4.89033e-27	0.011442
GOBP_POSITIVE_REGULATION_OF_INFLAMMATORY_RESPONSE	4.68216e-24	0.000898116
GOBP_POSITIVE_REGULATION_OF_INFLAMMATORY_RESPONSE_TO_ANTIGENIC_STIMULUS	4.97103e-13	0.000835554
GOBP_PRODUCTION_OF_MOLECULAR_MEDIATOR_INVOLVED_IN_INFLAMMATORY_RESPONSE	4.37539e-25	0.00939524
GOBP_REGULATION_OF_ACUTE_INFLAMMATORY_RESPONSE	2.00711e-14	0.00382429
GOBP_REGULATION_OF_ACUTE_INFLAMMATORY_RESPONSE_TO_ANTIGENIC_STIMULUS	4.68515e-16	0.00038107
GOBP_REGULATION_OF_CHRONIC_INFLAMMATORY_RESPONSE	2.14571e-20	6.17764e-06
GOBP_REGULATION_OF_INFLAMMATORY_RESPONSE	2.13084e-23	0.000202522
GOBP_REGULATION_OF_INFLAMMATORY_RESPONSE_TO_ANTIGENIC_STIMULUS	7.35259e-19	0.000536758
GOBP_REGULATION_OF_INFLAMMATORY_RESPONSE_TO_WOUNDING	2.33452e-11	0.280209
GOBP_RESPIRATORY_BURST_INVOLVED_IN_INFLAMMATORY_RESPONSE	0.000918095	0.0449166
GOBP_WOUND_HEALING_INVOLVED_IN_INFLAMMATORY_RESPONSE	2.10035e-11	0.0503103

## Sheet: SupTab 7
SupTab 7. The drug response prediction results of candidate drugs in CTRP and PRISM databases.
Drugs	CTRP				PRISM
	log2FC	PValues	Cor.R	Cor.P	log2FC	PValues	Cor.R	Cor.P
topotecan	0.106777	2.48702e-08	-0.467425	1.91087e-10	0.0938896	4.58659e-07	-0.451861	8.81527e-10
dasatinib	0.186386	8.61133e-16	-0.622227	2.82066e-19	0.120485	3.13597e-11	-0.493038	1.29779e-11
AZD6482	0.0226793	9.96093e-07	-0.411572	3.28364e-08	0.0098807	1.81688e-08	-0.503723	3.95004e-12
vemurafenib	0.0248186	1.83609e-13	-0.596664	1.75735e-17	0.0214331	3.87823e-05	-0.455471	6.22537e-10
sorafenib	-0.0160488	4.51045e-07	0.444868	1.70945e-09	-0.0238509	1.6348e-12	0.550265	1.32911e-14
